# Supplementary material for: Development of an Influenza/COVID-19 Combination mRNA Vaccine Containing a Novel Multivalent Antigen Design That Enhances Immunogenicity of Influenza Virus B Hemagglutinins
Source: Vaccines (Basel). 2025 Jun 11;13(6):628. doi: 10.3390/vaccines13060628 (PMC12197711; doi:10.3390/vaccines13060628)
Supplement: Supplementary file 1 [file vaccines-13-00628-s001.zip]

Archive with 1 entries (1 files):
- vaccines-3637900-supplementary.pdf
